# Supplementary material for: Influence of Printing Parameters and Nozzle Diameter on the Effective Microarchitecture and Compressive Modulus of Gyroid PCL Scaffolds
Source: J Funct Biomater. 2026 Jun 9;17(6):289. doi: 10.3390/jfb17060289 (PMC13302465; doi:10.3390/jfb17060289)
Supplement: Supplementary file 1 [file jfb-17-00289-s001.zip]

Archive with 1 entries (1 files):
- jfb-4310331-supplementary.pdf
